# Supplementary material for: Utility Analyses of AVITI Sequencing Chemistry
Source: bioRxiv. 2024 Jun 27:2024.04.18.590136. Originally published 2024 Apr 22. Preprint. [Version 2] doi: 10.1101/2024.04.18.590136 (PMC11071311; doi:10.1101/2024.04.18.590136)
Supplement: Supplement 2 [file media-2.xlsx]

## Sheet: Sheet1
	Supplemental table 1. Phred score comparison wilcox test
	E.coli. genome Phred score comparison	Wilcox p value
	AVITI R1 Q20 vs Illumina R1 Q20	0.01058
	AVITI R1 Q30 vs Illumina R1 Q30	8.57e-10
	AVITI R2 Q20 vs Illumina R2 Q20	8.57e-10
	AVITI R2 Q30 vs Illumina R2 Q30	8.57e-10
	AVITI R1+R2 Q20 vs Illumina R1+R2 Q20	8.57e-10
	AVITI R1+R2 Q30 vs Illumina R1+R2 Q30	8.57e-10
	ERCC standard Phred score comparison	wilcox p value
	AVITI R1 Q20 vs Illumina R1 Q20	0.00151
	AVITI R1 Q30 vs Illumina R1 Q30	1.08e-05
	AVITI R2 Q20 vs Illumina R2 Q20	0.00105
	AVITI R2 Q30 vs Illumina R2 Q30	1.08e-05
	AVITI R1+R2 Q20 vs Illumina R1+R2 Q20	0.00105003
	AVITI R1+R2 Q30 vs Illumina R1+R2 Q230	1.08e-05
